# Supplementary material for: Occurrence, genetic diversity, and recombination of maize lethal necrosis disease-causing viruses in Kenya
Source: Virus Res. 2020 Sep;286:198081. doi: 10.1016/j.virusres.2020.198081 (PMC7450272; doi:10.1016/j.virusres.2020.198081)
Supplement: Supplementary file 1 [file mmc1.zip › Data Profile.xml]

<?xml version="1.0" encoding="UTF-8" standalone="no"?><data:data><datasets><author>fmwatuni2005@yahoo.com</author><type>0</type><dataset><value>1</value><reason>Data will be made available on request</reason><comments>I have submitted the Data in brief article in this research article submission</comments></dataset></datasets></data:data>
